# Supplementary material for: Fully Flexible Covalent Organic Frameworks for Fluorescence Sensing 2,4,6-Trinitrophenol and p-Nitrophenol
Source: Polymers (Basel). 2023 Jan 27;15(3):653. doi: 10.3390/polym15030653 (PMC9919289; doi:10.3390/polym15030653)
Supplement: Supplementary file 1 [file polymers-15-00653-s001.zip]

Archive with 1 entries (1 files):
- polymers-2117896-supplementary.pdf
